# Supplementary material for: Semi-Preparative Separation, Absolute Configuration, Stereochemical Stability and Effects on Human Neuronal Cells of MDPV Enantiomers
Source: Molecules. 2023 Feb 24;28(5):2121. doi: 10.3390/molecules28052121 (PMC10003790; doi:10.3390/molecules28052121)
Supplement: Supplementary file 1 [file molecules-28-02121-s001.zip]

Archive with 1 entries (1 files):
- molecules-2234875-supplementary.pdf
